# Supplementary material for: Epithelial Membrane Protein 2 Suppresses Non-Small Cell Lung Cancer Cell Growth by Inhibition of MAPK Pathway
Source: Int J Mol Sci. 2021 Mar 14;22(6):2944. doi: 10.3390/ijms22062944 (PMC7999101; doi:10.3390/ijms22062944)
Supplement: Supplementary file 1 [file ijms-22-02944-s001.zip]

Archive with 6 entries (6 files):
- Supplementary figure 2.TIF
- Supplementary table 1.xls
- Supplementary table 2.xlsx
- Supplementary table 3.xlsx
- Supplementary table 4.xls
- Supplementary figure 1.TIF
