# Supplementary material for: Epithelial Membrane Protein 2 Suppresses Non-Small Cell Lung Cancer Cell Growth by Inhibition of MAPK Pathway
Source: Int J Mol Sci. 2021 Mar 14;22(6):2944. doi: 10.3390/ijms22062944 (PMC7999101; doi:10.3390/ijms22062944)
Supplement: Supplementary file 1 [file ijms-22-02944-s001.zip › Supplementary table 1.xls]

## Sheet: p,FC4
Table S1. Supplementary table 1 cDNA microarray data in comparison of HOPX transfectants to mock cells
ProbeName	p-value	FCAbsolute	regulation	Common name	GeneSymbol	Description	GenbankAccession
A_24_P347310	0.0343769	4.82441	down	NM_006025	P11	Homo sapiens 26 serine protease (P11), mRNA [NM_006025]	NM_006025
A_24_P188085	0.0101651	4.16874	down	ENST00000382794	ENST00000382794	Rho guanine nucleotide exchange factor 10. [Source:Uniprot/SWISSPROT;Acc:O15013] [ENST00000382794]	NM_014629.3
A_23_P55897	0.0177131	4.2207	down	NM_015493	ANKRD25	Homo sapiens ankyrin repeat domain 25 (ANKRD25), mRNA [NM_015493]	NM_015493
A_24_P263144	0.02424	4.2055	up	NM_001721	BMX	Homo sapiens BMX non-receptor tyrosine kinase (BMX), mRNA [NM_001721]	NM_001721
A_23_P143981	0.00460771	8.72261	down	NM_001004019	FBLN2	Homo sapiens fibulin 2 (FBLN2), transcript variant 1, mRNA [NM_001004019]	NM_001004019
A_24_P926960	0.0197363	4.50457	down	NM_001409	MEGF6	Homo sapiens multiple EGF-like-domains 6 (MEGF6), mRNA [NM_001409]	NM_001409
A_23_P119458	0.0424418	5.25466	down	NM_004647	DPF1	Homo sapiens D4, zinc and double PHD fingers family 1 (DPF1), mRNA [NM_004647]	NM_004647
A_23_P7582	0.0126176	4.15707	down	NM_003202	TCF7	Homo sapiens transcription factor 7 (T-cell specific, HMG-box) (TCF7), transcript variant 1, mRNA [NM_003202]	NM_003202
A_23_P163238	0.0446697	4.19064	down	NM_153700	STRC	Homo sapiens stereocilin (STRC), mRNA [NM_153700]	NM_153700
A_23_P106761	0.0268401	5.56829	down	NM_007074	CORO1A	Homo sapiens coronin, actin binding protein, 1A (CORO1A), mRNA [NM_007074]	NM_007074
A_23_P60079	0.013515	5.04865	down	NM_001147	ANGPT2	Homo sapiens angiopoietin 2 (ANGPT2), mRNA [NM_001147]	NM_001147
A_23_P66017	0.024702	5.70995	down	NM_145239	PRRT2	Homo sapiens proline-rich transmembrane protein 2 (PRRT2), mRNA [NM_145239]	NM_145239
A_23_P106682	0.00134731	5.50002	down	NM_001424	EMP2	Homo sapiens epithelial membrane protein 2 (EMP2), mRNA [NM_001424]	NM_001424
A_23_P364437	0.0149821	5.38428	down	NM_022124	CDH23	Homo sapiens cadherin-like 23 (CDH23), transcript variant 1, mRNA [NM_022124]	NM_022124
A_24_P902509	0.0109438	4.41461	down	NM_018193	FANCI	Homo sapiens KIAA1794 (KIAA1794), mRNA [NM_018193]	NM_018193
A_24_P162211	0.000353838	4.39776	down	NM_001001438	LSS	Homo sapiens lanosterol synthase (2,3-oxidosqualene-lanosterol cyclase) (LSS), transcript variant 2, mRNA [NM_001001438]	NM_001001438
A_32_P30862	0.0109781	4.89965	down	NM_021652	SMA4	Homo sapiens SMA4 (SMA4), mRNA [NM_021652]	NM_021652
A_23_P420326	0.000507261	4.49511	down	NM_153756	FNDC5	Homo sapiens fibronectin type III domain containing 5 (FNDC5), mRNA [NM_153756]	NM_153756
A_23_P374082	0.0159329	4.60568	down	NM_033274	ADAM19	Homo sapiens ADAM metallopeptidase domain 19 (meltrin beta) (ADAM19), transcript variant 2, mRNA [NM_033274]	NM_033274
A_23_P427122	0.0261982	4.58003	down	NM_053017	ART5	Homo sapiens ADP-ribosyltransferase 5 (ART5), transcript variant 1, mRNA [NM_053017]	NM_053017
A_23_P30687	0.0107015	4.78054	down	NM_004155	SERPINB9	Homo sapiens serpin peptidase inhibitor, clade B (ovalbumin), member 9 (SERPINB9), mRNA [NM_004155]	NM_004155
A_23_P420692	0.0022472	4.82962	down	NM_015053	PPFIA4	Homo sapiens protein tyrosine phosphatase, receptor type, f polypeptide (PTPRF), interacting protein (liprin), alpha 4 (PPFIA4), mRNA [NM_015053]	NM_015053
A_24_P149266	0.0478094	5.40759	down	NM_020804	PACSIN1	Homo sapiens protein kinase C and casein kinase substrate in neurons 1 (PACSIN1), mRNA [NM_020804]	NM_020804
A_23_P250228	0.0465626	5.93714	down	NM_012269	HYAL4	Homo sapiens hyaluronoglucosaminidase 4 (HYAL4), mRNA [NM_012269]	NM_012269
A_24_P925413	0.00815826	5.9976	down	NM_153610	CMYA5	Homo sapiens cardiomyopathy associated 5 (CMYA5), mRNA [NM_153610]	NM_153610
A_23_P126212	0.0244547	4.40383	down	NM_022111	CLSPN	Homo sapiens claspin homolog (Xenopus laevis) (CLSPN), mRNA [NM_022111]	NM_022111
A_23_P138524	0.0208701	4.47642	down	NM_198148	CPXM2	Homo sapiens carboxypeptidase X (M14 family), member 2 (CPXM2), mRNA [NM_198148]	NM_198148
A_24_P59327	0.00351226	4.55443	down	AF280547	NRP1	Homo sapiens neuropilin-1 soluble isoform 11 (NRP1) mRNA, complete cds, alternatively spliced. [AF280547]	AF280547
A_23_P143817	0.00824306	4.07382	down	NM_053025	MYLK	Homo sapiens myosin, light chain kinase (MYLK), transcript variant 1, mRNA [NM_053025]	NM_053025
A_24_P913146	0.00485243	63.4577	down	NM_139211	HOPX	Homo sapiens homeodomain-only protein (HOPX), transcript variant 2, mRNA [NM_139211]	NM_139211
A_23_P381368	0.0269974	5.07271	down	NM_002148	HOXD10	Homo sapiens homeobox D10 (HOXD10), mRNA [NM_002148]	NM_002148
A_23_P13465	0.035992	4.75023	down	NM_198381	ELF5	Homo sapiens E74-like factor 5 (ets domain transcription factor) (ELF5), transcript variant 1, mRNA [NM_198381]	NM_198381
A_23_P320261	0.0340628	4.46676	down	NM_033317	DMKN	Homo sapiens dermokine (DMKN), transcript variant 2, mRNA [NM_033317]	NM_033317
A_23_P73787	0.0365875	4.38453	down	NM_153183	NUDT10	Homo sapiens nudix (nucleoside diphosphate linked moiety X)-type motif 10 (NUDT10), mRNA [NM_153183]	NM_153183
A_32_P174025	0.0240961	5.39373	down	NM_182704	SELV	Homo sapiens selenoprotein V (SELV), mRNA [NM_182704]	NM_182704
A_32_P38323	0.000437516	4.93762	down	NM_004155	SERPINB9	Homo sapiens serpin peptidase inhibitor, clade B (ovalbumin), member 9 (SERPINB9), mRNA [NM_004155]	NM_004155
A_23_P213699	0.000189627	4.85715	down	NM_013982	NRG2	Homo sapiens neuregulin 2 (NRG2), transcript variant 3, mRNA [NM_013982]	NM_013982
A_24_P186370	0.00547268	4.46634	up	NM_002444	MSN	Homo sapiens moesin (MSN), mRNA [NM_002444]	NM_002444
A_23_P125176	0.00738425	4.79429	down	L17330	C15orf31	Human pre-T/NK cell associated protein (6H9A) mRNA, complete cds. [L17330]	L17330
A_23_P116264	0.017042	4.15025	down	NM_006176	NRGN	Homo sapiens neurogranin (protein kinase C substrate, RC3) (NRGN), mRNA [NM_006176]	NM_006176
A_23_P25566	0.00017763	5.18758	down	NM_004951	EBI2	Homo sapiens Epstein-Barr virus induced gene 2 (lymphocyte-specific G protein-coupled receptor) (EBI2), mRNA [NM_004951]	NM_004951
A_24_P299507	0.0211294	5.17577	down	U13877	REST	Human neural-restrictive silencer factor, splice variant mRNA, partial cds. [U13877]	U13877
note: the table contains genes which were differentially expressed in HOPX transfectants with a fold change between 4 and 5. The EMP2 and HOPX genes were labeled in bold
