# Supplementary material for: Epithelial Membrane Protein 2 Suppresses Non-Small Cell Lung Cancer Cell Growth by Inhibition of MAPK Pathway
Source: Int J Mol Sci. 2021 Mar 14;22(6):2944. doi: 10.3390/ijms22062944 (PMC7999101; doi:10.3390/ijms22062944)
Supplement: Supplementary file 1 [file ijms-22-02944-s001.zip › Supplementary table 2.xlsx]

## Sheet: Tabelle1
Table S2. Methylation pattern of EMP1 and EMP2 in NSCLC
EMP1	-33	36	50	95	121	143	179	188	220
Cell line
HBEC
H2170
H23
COLO677
A549
EMP2	219	233	238	242	247	264	274	289	300
Cell line
HBEC
H2170
H226
H2030
HH1650
A549
black: methylated CpG site; gray: partially methylated CpG site; white: unmethylated CpG site
Gene transcription start site was defined as 1
