# Supplementary material for: Epithelial Membrane Protein 2 Suppresses Non-Small Cell Lung Cancer Cell Growth by Inhibition of MAPK Pathway
Source: Int J Mol Sci. 2021 Mar 14;22(6):2944. doi: 10.3390/ijms22062944 (PMC7999101; doi:10.3390/ijms22062944)
Supplement: Supplementary file 1 [file ijms-22-02944-s001.zip › Supplementary table 3.xlsx]

## Sheet: Tabelle1
Table S3. Sequences of primers
Gene	Oligonucleotide sequence
EMP2	5-TCCTCTCCACCATTCTCT-3 (sense)
	5-TGTAGGAGTAGCCGTAGC-3 (anti-sense)
p53	5-CGATGGGACTGACTTTCTGCT-3 (sense)
	5-TCTGGACCTGGGTCTTCAGTG-3 (anti-sense)
p21	5-AAGACCATGTGGACCTGT-3 (sense)
	5-GGTAGAAATCTGTCATGCTG-3 (anti-sense)
p27	5- CCTGTCCCCGCTTGCTCACG-3 (sense)
	5- GAGGGTGGCAAAGCCCGTCC-3 (anti-sense)
cyclin D1	5-GCAGGGTCTGGAAAGGCCAC-3 (sense)
	5-GCTGCAGGGCXCGTTGGGTAG-3 (anti-sense)
CCNG2	5-ACTGGAAATTCTCTTGCTAGTTA-3 (sense)
	5-GATCCAAACCAACTTCTTAAGAT-3 (anti-sense)
GAPDH	5-GTGAAGGTCGGAGTCAACG-3 (sense)
	5-AGGAGGCATTGCTGATGAT-3 (anti-sense)
EMP1-BS	5-GTGTGTTTGAGTTAGAGAGAG-3 (sense)
	5-ATTTTACTAAAAATCCCCACAAC-3 (anti-sense)
EMP2-BS	5-GATTTGGGGATTTTTTTGGATTT-3 (sense)
	5-ACCCCTCCACTTACTAAACC-3 (anti-sense)
BS: bisulfite sequencing
