# Supplementary material for: Epithelial Membrane Protein 2 Suppresses Non-Small Cell Lung Cancer Cell Growth by Inhibition of MAPK Pathway
Source: Int J Mol Sci. 2021 Mar 14;22(6):2944. doi: 10.3390/ijms22062944 (PMC7999101; doi:10.3390/ijms22062944)
Supplement: Supplementary file 1 [file ijms-22-02944-s001.zip › Supplementary table 4.xls]

## Sheet: Tabelle1
Table S4. Antibodies used for western blot (WB), immunohistochemistry (IHC), and immunofluorescence (IF)
Antibody	Host	Company	Dilution
EMP1: ab202975	rabbit	Abcam, Berlin Germany	1:100 (IHC)
EMP2: NBP1-86847	rabbit	Novus Biologicals, USA	1:100 (IHC)
EMP2: ab105514	rabbit	Abcam, Berlin Germany	1:750 (WB)
EMP3: sc-81797	mouse	Santa Cruz Biotechnology, Santa Cruz, CA USA	1:100 (IHC)
CD63: 21270631	mouse	ImmunoTools	1:1000 (DB)
mTor: 2983s	rabbit	Cell Signaling Technology, Danvers, MA USA	1:750 (WB)
p-mTor: 5536s	rabbit	Cell Signaling Technology, Danvers, MA USA	1:750 (WB)
AKT: 9297s	rabbit	Cell Signaling Technology, Danvers, MA USA	1:1000 (WB)
p-AKT: 9275s	rabbit	Cell Signaling Technology, Danvers, MA USA	1:1000 (WB)
p38: 9212s	rabbit	Cell Signaling Technology, Danvers, MA USA	1:1000 (WB)
p-p38 (Thr180/Tyr182): 4511s	rabbit	Cell Signaling Technology, Danvers, MA USA	1:1000 (WB)
p44/42 MAPK(ERK1/2): 4695s	rabbit	Cell Signaling Technology, Danvers, MA USA	1:1000 (WB)
phospho-p44/42 MAPK(ERK1/2): 9101s	rabbit	Cell Signaling Technology, Danvers, MA USA	1:1000 (WB)
β-actin: MAB1501R	mouse	Milipore, Billerica, MA USA	1:1000 (WB)
Cyclin B1: sc-752	rabbit	Santa Cruz Biotechnology, Santa Cruz, CA USA	1:500 (WB)
Cyclin D1: sc-753	rabbit	Santa Cruz Biotechnology, Santa Cruz, CA USA	1:500 (WB)
β-actin: 4970L	rabbit	Cell Signaling Technology, Danvers, MA USA	1:50 (IF)
Rhodamine-conjugated anti-rabbit IgG (H+L): 31670	goat	Thermo Fisher Scientific, Waltham, MA USA	1:200 (IF)
Peroxidase-conjugated anti-mouse IgG	rabbit	DAKO, Hamburg, Germany	1:1000 (WB)
Peroxidase-conjugated anti-rabbit IgG	goat	Santa Cruz Biotechnology, Santa Cruz, CA USA	1:1000 (WB)
